# Supplementary material for: The PitA protein contributes to colistin susceptibility in Pseudomonas aeruginosa
Source: PLoS One. 2023 Oct 12;18(10):e0292818. doi: 10.1371/journal.pone.0292818 (PMC10569645; doi:10.1371/journal.pone.0292818)
Supplement: S1 File — S1 Table, Growth and MICs for colistin of experimentally evolved mutants; S2 Table, Mutation profiles of the 19 experimentally evolved mutants; S3 Table, Mutations present in genes mutated in multiple evolved mutants, listed by gene; S4 Table, Colistin MICs of P. aeruginosa isolates of clinical, animal and environmental origin; S5 Table, Impacts of transposon and engineered mutations on growth; S6 Table, Laboratory strains of bacteria used in this study; S7 Table, DNA primers used in this study; S8 Table, Underlying data for Fig 1A; S9 Table, Underlying data for Fig 1B; S10 Table, Underlying data for Fig 2A; S11 Table, Underlying data for Fig 2B and 2C; S12 Table, Underlying data for Table 3. (XLSX) [file pone.0292818.s004.xlsx]

## Sheet: Table listing
Supplementary Tables	Title
Table S1	Growth and MICs for colistin of experimentally evolved mutants.
Table S2	Mutation profiles of the 19 experimentally evolved mutants
Table S3	Mutations present in genes mutated in multiple evolved mutants, listed by gene.
Table S4	Colistin MICs of P. aeruginosa isolates of clinical, animal and environmental origin
Table S5	Impacts of transposon and engineered mutations on growth
Table S6	Laboratory strains of bacteria used in this study
Table S7	DNA primers used in this study
Table S8	Figure 1A underlying data
Table S9	Figure 1B underlying data
Table S10	Figure 2A underlying data
Table S11	Figures 2B and 2C underlying data
Table S12	Table 3 underlying data

## Sheet: Table S1
Table S1. Growth and MICs for colistin of experimentally evolved mutants.
		MIC colistin		growth (AUC)
ID	Selection cycles	MIC 50 [mg/L]†	MIC 90 [mg/L]	growth [%]	standard error [%]	p-value#	significance
PAO1	N/A	1	1	100	26.2	N/A
COL-01	6	8	256	75.31	14.75	0.0306	*
COL-02	3	256	>2048	18.83	17.36	0.0003	***
COL-03	4	16	512	16.16	8.8	4.79e-05	***
COL-04	4	8	16	87.74	18.88	0.1643
COL-05	4	8	256	93.74	18.74	0.2999
COL-06	2	4	8	59.64	13.86	0.0068	**
COL-07	2	256	>2048	17.62	16.3	0.0002	***
COL-08	1	2	8	47.43	41.9	0.0222	*
COL-09	1	4	16	74.74	11.8	0.0192	*
COL-10	2	4	64	89.94	25.87	0.266
COL-11	2	4	64	59.49	19.89	0.0136	*
COL-12	5	8	128	73.24	15.37	0.0271	*
COL-13	4	4	16	55.48	9.31	0.0022	**
COL-14	3	4	64	66.93	17.62	0.0199	*
COL-15	5	2	4	83.1	20.22	0.1118
COL-16	3	8	64	52.08	7.98	0.0012	**
COL-17	6	8	2048	84.3	20.55	0.1286
COL-18	4	>2048	>2048	8.86	20.25	6.46e-05	***
COL-19	6	2	1024	16.67	14.47	0.0001	***
N/A = not applicable
†colistin R ≥ 4 mg/L
#p-value for difference from PAO1. Significance * p < .05, ** p < .01, *** p < .001

## Sheet: Table S2
Table S2. Mutation profiles of the 19 experimentally evolved mutants
		Genes with mutations in multiple evolved mutants
ID	Number of mutations	pmrB	pitA	speE2	phoQ	carB	PA5005	eno	pmrA	speD2	Other mutations
PAO1	NA
COL-01	3	P216A	T123P	R129 (83 bp del)†
COL-02	4	M292T						R58 (1 bp del)†			phrD, PA1622
COL-03	3	M292T	A423 (3 bp ins)†			G720 (4 bp del)†
COL-04	3		T437P		S231 (3 bp ins)†		M422 (1115 bp del)†
COL-05	4				E428*						PA0937, PA2633, PA4045
COL-06	2	R155H	A423 (3 bp del)†
COL-07	3	M292T						R58 (1 bp del)†			PA3070
COL-08	1	P169A
COL-09	1	R155H
COL-10	3	R155H	I463T	H247 (79 bp del)†
COL-11	2								G15S		24936 bp del (22 genes: PA4288 - PA4309 (pctA))
COL-12	4	A248T								152 (7 bp del)†	PA3647, PA4689
COL-13	4	P216A					E445D				PA3003, spoT
COL-14	1	V15 (12 bp del)†
COL-15	4	F408L									nuoF, PA3172,PA4382
COL-16	1	V136E
COL-17	3	V136E		G114D							lpxC
COL-18	4	M292T	A423 (3 bp ins)†			D84 (5 bp del)†					pgm
COL-19	3		L94 (11 bp del)†		V260G	D138 (1 bp del)†
*, stop codon
† for insertions/deletions the amino acid residue prior to the insertion/deletion is shown

## Sheet: Table S3
Table S3. Mutations present in genes mutated in multiple evolved mutants, listed by gene.
gene	PAO1 locus	amino acids	mutation	provean
pmrB	PA4777	477	M292T	-2.523
			R155H	-4.257
			V136E	-3.121
			P216A	-7.591
			D12 bp*	N/A
			P169A	-6.329
			A248T	-3.513
			F408L	-5.752
pitA	PA4292	489	3 bp ins	N/A
			D11 bp	N/A
			D3 bp	N/A
			T123P	-5.683
			T437P	-5.665
			I463T	-4.718
phoQ	PA1180	448	3 bp ins	N/A
			V260G	-6.125
			E428*	N/A
carB	PA4756	1073	D5 bp	N/A
			D4 bp	N/A
			D1 bp	N/A
speE2	PA4774	349	D83 bp	N/A
			D79 bp	N/A
			G114D	-6.923
PA5005	PA5005	585	D1115 bp	N/A
			E445D
eno	PA3635	429	D1 bp	N/A
speD2	PA4773	160	D7 bp	N/A
pmrA	PA4776	221	G15S	-5.473
*D, deletion; ins, insertion

## Sheet: Table S4
Table S4. Colistin MICs of P. aeruginosa isolates of clinical, animal and environmental origin
				IC 50		IC 90
ID	origin	group	country	MIC	R/S	MIC	R/S
1252420	clinic	IHMA	Australia	1	sensitive	1	sensitive		PRJNA649313	SAMN15663252			Rehman et al, 2021
1254434	clinic	IHMA	Australia	1	sensitive	2	sensitive		PRJNA649313	SAMN15663253			Rehman et al, 2021
1255885	clinic	IHMA	Chile	0.5	sensitive	0.5	sensitive		PRJNA649313	SAMN15663254			Rehman et al, 2021
1257147	clinic	IHMA	Argentina	2	sensitive	2	sensitive		PRJNA649313	SAMN15663255			Rehman et al, 2021
1257763	clinic	IHMA	Italy	4	resistant	4	resistant		PRJNA649313	SAMN15663256			Rehman et al, 2021
1260410	clinic	IHMA	Czech Republic	0.5	sensitive	1	sensitive		PRJNA649313	SAMN15663257			Rehman et al, 2021
1260715	clinic	IHMA	Turkey	0.5	sensitive	0.5	sensitive		PRJNA649313	SAMN15663258			Rehman et al, 2021
1260990	clinic	IHMA	Greece	1	sensitive	1	sensitive		PRJNA649313	SAMN15663259			Rehman et al, 2021
1265577	clinic	IHMA	Poland	1	sensitive	2	sensitive		PRJNA649313	SAMN15663260			Rehman et al, 2021
1266654	clinic	IHMA	Russia	2	sensitive	32	resistant		PRJNA649313	SAMN15663261			Rehman et al, 2021
1268230	clinic	IHMA	Spain	0.25	sensitive	0.25	sensitive		PRJNA649313	SAMN15663262			Rehman et al, 2021
1271047	clinic	IHMA	Germany	4	resistant	4	resistant		PRJNA649313	SAMN15663263			Rehman et al, 2021
1271701	clinic	IHMA	Israel	1	sensitive	1	sensitive		PRJNA649313	SAMN15663264			Rehman et al, 2021
1271954	clinic	IHMA	Israel	2	sensitive	2	sensitive		PRJNA649313	SAMN15663265			Rehman et al, 2021
1272032	clinic	IHMA	Czech Republic	4	resistant	4	resistant		PRJNA649313	SAMN15663266			Rehman et al, 2021
1275655	clinic	IHMA	Mexico	0.25	sensitive	0.25	sensitive		PRJNA649313	SAMN15663267			Rehman et al, 2021
1275666	clinic	IHMA	Mexico	0.5	sensitive	0.5	sensitive		PRJNA649313	SAMN15663268			Rehman et al, 2021
1279293	clinic	IHMA	United Kingdom	0.5	sensitive	0.5	sensitive		PRJNA649313	SAMN15663269			Rehman et al, 2021
1280466	clinic	IHMA	Spain	1	sensitive	2	sensitive		PRJNA649313	SAMN15663270			Rehman et al, 2021
1281476	clinic	IHMA	United States	1	sensitive	1	sensitive		PRJNA649313	SAMN15663271			Rehman et al, 2021
1292777	clinic	IHMA	Venezuela	4	resistant	4	resistant		PRJNA649313	SAMN15663272			Rehman et al, 2021
1295835	clinic	IHMA	Italy	128	resistant	>128	resistant		PRJNA649313	SAMN15663273			Rehman et al, 2021
1300097	clinic	IHMA	Mexico	0.5	sensitive	1	sensitive		PRJNA649313	SAMN15663274			Rehman et al, 2021
1301482	clinic	IHMA	Mexico	0.25	sensitive	0.25	sensitive		PRJNA649313	SAMN15663275			Rehman et al, 2021
1313352	clinic	IHMA	Malaysia	4	resistant	8	resistant		PRJNA649313	SAMN15663276			Rehman et al, 2021
1324459	clinic	IHMA	Romania	8	resistant	32	resistant		PRJNA649313	SAMN15663277			Rehman et al, 2021
1344658	clinic	IHMA	Turkey	2	sensitive	8	resistant		PRJNA649313	SAMN15663278			Rehman et al, 2021
1417546	clinic	IHMA	Mexico	8	resistant	64	resistant		PRJNA649313	SAMN15663279			Rehman et al, 2021
1419840	clinic	IHMA	Colombia	0.25	sensitive	0.5	sensitive		PRJNA649313	SAMN15663280			Rehman et al, 2021
1420275	clinic	IHMA	Mexico	2	sensitive	2	sensitive		PRJNA649313	SAMN15663281			Rehman et al, 2021
1423253	clinic	IHMA	Belgium	1	sensitive	>128	resistant		PRJNA649313	SAMN15663282			Rehman et al, 2021
1449019	clinic	IHMA	United States	16	resistant	32	resistant		PRJNA649313	SAMN15663283			Rehman et al, 2021
1459372	clinic	IHMA	Philippines	0.5	sensitive	0.5	sensitive		PRJNA649313	SAMN15663284			Rehman et al, 2021
1586981	clinic	IHMA	Belgium	4	resistant	8	resistant		PRJNA649313	SAMN15663286			Rehman et al, 2021
1586994	clinic	IHMA	Belgium	2	sensitive	8	resistant		PRJNA649313	SAMN15663287			Rehman et al, 2021
1607533	clinic	IHMA	Russia	0.5	sensitive	64	resistant		PRJNA649313	SAMN15663288			Rehman et al, 2021
1679579	clinic	IHMA	Hungary	2	sensitive	2	sensitive		PRJNA649313	SAMN15663289			Rehman et al, 2021
1690076	clinic	IHMA	Mexico	4	resistant	64	resistant		PRJNA649313	SAMN15663290			Rehman et al, 2021
1709299	clinic	IHMA	Brazil	0.5	sensitive	1	sensitive		PRJNA649313	SAMN15663291			Rehman et al, 2021
001A1-ORME	clinic	Brisbane	Australia	0.25	sensitive	2	sensitive		PRJNA542028	SAMN11606761			Wardell et al, 2019
003A1-BEHO	clinic	Brisbane	Australia	0.25	sensitive	0.5	sensitive		PRJNA542028	SAMN11606757			Wardell et al, 2019
0062A-STCA	clinic	Brisbane	Australia	2	sensitive	>128	resistant		PRJNA542028	SAMN11606760			Wardell et al, 2019
007A1-LINA	clinic	Brisbane	Australia	0.25	sensitive	>128	resistant		PRJNA542028	SAMN11606759			Wardell et al, 2019
008A1-BAXA	clinic	Brisbane	Australia	0.5	sensitive	>128	resistant		PRJNA542028	SAMN11606756			Wardell et al, 2019
254-TAS	clinic	Tasmania	Australia	<0.125	sensitive	>128	resistant		PRJNA791013	SAMN24255268			Martin et al. 2018
284-TAS	clinic	Tasmania	Australia	0.5	sensitive	>128	resistant		PRJNA325248	SAMN07424104			Freschi et al, 2015; Freschi et al, 2019
306-TAS big	clinic	Tasmania	Australia	0.25	sensitive	0.25	sensitive		PRJNA325248	SAMN07424106			Freschi et al, 2015; Freschi et al, 2019
310A-TAS	clinic	Tasmania	Australia	0.5	sensitive	0.25	sensitive		PRJNA325248	SAMN07424107			Freschi et al, 2015; Freschi et al, 2019
350-TAS	clinic	Tasmania	Australia	0.25	sensitive	0.5	sensitive		PRJNA325248	SAMN07424109			Freschi et al, 2015; Freschi et al, 2019
372-TAS	clinic	Tasmania	Australia	0.25	sensitive	0.5	sensitive		PRJNA325248	SAMN07424110			Freschi et al, 2015; Freschi et al, 2019
399-TAS	clinic	Tasmania	Australia	0.25	sensitive	>128	resistant		PRJNA791013	SAMN24255269			Martin et al. 2018
409-TAS	clinic	Tasmania	Australia	2	sensitive	128	resistant		PRJNA791013	SAMN24255270			Martin et al. 2018
421-TAS	clinic	Tasmania	Australia	0.25	sensitive	1	sensitive		PRJNA325248	SAMN07424113			Freschi et al, 2015; Freschi et al, 2019
435-TAS	clinic	Tasmania	Australia	0.25	sensitive	1	sensitive		PRJNA325248	SAMN07424114			Freschi et al, 2015; Freschi et al, 2019
451-TAS	clinic	Tasmania	Australia	>0.125	sensitive	>128	resistant		PRJNA325248	SAMN07424115			Freschi et al, 2015; Freschi et al, 2019
454A-TAS	clinic	Tasmania	Australia	0.25	sensitive	>128	resistant		PRJNA325248	SAMN07424116			Freschi et al, 2015; Freschi et al, 2019
AUS021	clinic	Queensland	Australia	0.25	sensitive	0.5	sensitive		PRJNA325248	SAMN07424000			Kidd et al 2012; Freschi et al, 2015
AUS023	clinic	Queensland	Australia	0.5	sensitive	>128	resistant		(In process)				Kidd et al 2012
AUS050	clinic	Queensland	Australia	0.5	sensitive	1	sensitive		PRJNA325248	SAMN07423990			Kidd et al 2012; Freschi et al, 2015
AUS054	clinic	Queensland	Australia	0.5	sensitive	1	sensitive		PRJNA325248	SAMN07423954			Kidd et al 2012; Freschi et al, 2015
AUS058	clinic	Queensland	Australia	2	sensitive	16	resistant		PRJNA325248	SAMN07423944			Kidd et al 2012; Freschi et al, 2015
AUS066	clinic	Queensland	Australia	0.5	sensitive	2	sensitive		PRJNA325248	SAMN07423955			Kidd et al 2012; Freschi et al, 2015
AUS073	clinic	Queensland	Australia	<0.125	sensitive	0.125	sensitive		PRJNA325248	SAMN07423956			Kidd et al 2012; Freschi et al, 2015
AUS074	clinic	Queensland	Australia	0.5	sensitive	1	sensitive		PRJNA325248	SAMN10478455			Kidd et al 2012; Freschi et al, 2015
AUS077	clinic	Queensland	Australia	0.25	sensitive	0.5	sensitive		PRJNA325248	SAMN07423957			Kidd et al 2012; Freschi et al, 2015
AUS083	clinic	Queensland	Australia	1	sensitive	4	resistant		PRJNA325248	SAMN07423929			Kidd et al 2012; Freschi et al, 2015
AUS088	clinic	Queensland	Australia	0.5	sensitive	2	sensitive		PRJNA325248	SAMN07423930			Kidd et al 2012; Freschi et al, 2015
AUS089	clinic	Queensland	Australia	<0.125	sensitive	0.125	sensitive		PRJNA325248	SAMN07423958			Kidd et al 2012; Freschi et al, 2015
AUS093	clinic	Queensland	Australia	0.5	sensitive	0.5	sensitive		PRJNA325248	SAMN07423959			Kidd et al 2012; Freschi et al, 2015
AUS105	clinic	Queensland	Australia	0.5	sensitive	128	resistant		PRJNA325248	SAMN07423961			Kidd et al 2012; Freschi et al, 2015
AUS106	clinic	Queensland	Australia	0.5	sensitive	4	resistant		PRJNA325248	SAMN07423962			Kidd et al 2012; Freschi et al, 2015
AUS109	clinic	Queensland	Australia	0.5	sensitive	0.5	sensitive		PRJNA325248	SAMN36289227			Kidd et al 2012; Freschi et al, 2015
AUS110	environment	Australia	Australia	1	sensitive	1	sensitive		PRJNA325248	SAMN10478427			Kidd et al 2012; Freschi et al, 2015
AUS111	clinic	Queensland	Australia	1	sensitive	1	sensitive		PRJNA325248	SAMN07423963			Kidd et al 2012; Freschi et al, 2015
AUS113	clinic	Queensland	Australia	0.5	sensitive	1	sensitive		PRJNA325248	SAMN36289228			Kidd et al 2012; Freschi et al, 2015
AUS116	environment	Australia	Australia	1	sensitive	1	sensitive		PRJNA325248	SAMN36289229			Kidd et al 2012; Freschi et al, 2015
AUS119	animal	Australia	Australia	1	sensitive	1	sensitive		PRJNA325248	SAMN07423964			Kidd et al 2012; Freschi et al, 2015
AUS120	animal	Australia	Australia	1	sensitive	1	sensitive		PRJNA325248	SAMN07423965			Kidd et al 2012; Freschi et al, 2015
AUS122	environment	Australia	Australia	1	sensitive	1	sensitive		PRJNA325248	SAMN10478429			Kidd et al 2012; Freschi et al, 2015
AUS124	animal	Australia	Australia	1	sensitive	1	sensitive		PRJNA325248	SAMN07423966			Kidd et al 2012; Freschi et al, 2015
AUS125	environment	Australia	Australia	0.25	sensitive	0.5	sensitive		PRJNA325248	SAMN10478430			Kidd et al 2012; Freschi et al, 2015
AUS127	clinic	Queensland	Australia	1	sensitive	1	sensitive		PRJNA325248	SAMN07423909			Kidd et al 2012; Freschi et al, 2015
AUS128	environment	Australia	Australia	1	sensitive	1	sensitive		PRJNA325248	SAMN10478431			Kidd et al 2012; Freschi et al, 2015
AUS134	clinic	Queensland	Australia	0.5	sensitive	0.5	sensitive		PRJNA325248	SAMN07423967			Kidd et al 2012; Freschi et al, 2015
AUS136	environment	Australia	Australia	1	sensitive	4	resistant		PRJNA325248	SAMN10478432			Kidd et al 2012; Freschi et al, 2015
AUS138	animal	Australia	Australia	2	sensitive	4	resistant		PRJNA325248	SAMN07423968			Kidd et al 2012; Freschi et al, 2015
AUS139	environment	Australia	Australia	2	sensitive	2	sensitive		PRJNA325248	SAMN10478433			Kidd et al 2012; Freschi et al, 2015
AUS141	environment	Australia	Australia	2	sensitive	4	resistant		PRJNA325248	SAMN10478435			Kidd et al 2012; Freschi et al, 2015
AUS148	clinic	Queensland	Australia	0.5	sensitive	0.5	sensitive		PRJNA325248	SAMN07423969			Kidd et al 2012; Freschi et al, 2015
AUS150	clinic	Queensland	Australia	1	sensitive	1	sensitive		PRJNA325248	SAMN07423971			Kidd et al 2012; Freschi et al, 2015
AUS151	clinic	Queensland	Australia	1	sensitive	1	sensitive		PRJNA325248	SAMN07423972			Kidd et al 2012; Freschi et al, 2015
AUS153	environment	Australia	Australia	2	sensitive	4	resistant		PRJNA325248	SAMN10478436			Kidd et al 2012; Freschi et al, 2015
AUS154	animal	Australia	Australia	0.5	sensitive	0.5	sensitive		PRJNA325248	SAMN07423973			Kidd et al 2012; Freschi et al, 2015
AUS155	environment	Australia	Australia	4	resistant	8	resistant		PRJNA325248	SAMN10478437			Kidd et al 2012; Freschi et al, 2015
AUS156	environment	Australia	Australia	1	sensitive	4	resistant		PRJNA325248	SAMN10478438			Kidd et al 2012; Freschi et al, 2015
AUS157	environment	Australia	Australia	2	sensitive	4	resistant		PRJNA325248	SAMN10478439			Kidd et al 2012; Freschi et al, 2015
AUS158	environment	Australia	Australia	2	sensitive	2	sensitive		PRJNA325248	SAMN10478440			Kidd et al 2012; Freschi et al, 2015
AUS159	clinic	Queensland	Australia	0.5	sensitive	>128	resistant		PRJNA325248	SAMN36289230			Kidd et al 2012; Freschi et al, 2015
AUS165	animal	Australia	Australia	1	sensitive		sensitive		PRJNA325248	SAMN07423974			Kidd et al 2012; Freschi et al, 2015
AUS174	environment	Australia	Australia	2	sensitive	2	sensitive		PRJNA325248	SAMN10478441			Kidd et al 2012; Freschi et al, 2015
AUS175	environment	Australia	Australia	0.5	sensitive	2	sensitive		PRJNA325248	SAMN10478442			Kidd et al 2012; Freschi et al, 2015
AUS176	environment	Australia	Australia	1	sensitive	2	sensitive		PRJNA325248	SAMN10478443			Kidd et al 2012; Freschi et al, 2015
AUS177	environment	Australia	Australia	1	sensitive	1	sensitive		PRJNA325248	SAMN10478444			Kidd et al 2012; Freschi et al, 2015
AUS178	environment	Australia	Australia	1	sensitive	1	sensitive		PRJNA325248	SAMN10478445			Kidd et al 2012; Freschi et al, 2015
AUS182	animal	Australia	Australia	1	sensitive	1	sensitive		PRJNA325248	SAMN36289231			Kidd et al 2012; Freschi et al, 2015
AUS183	animal	Australia	Australia	1	sensitive	1	sensitive		PRJNA325248	SAMN07423910			Kidd et al 2012; Freschi et al, 2015
AUS185	clinic	Queensland	Australia	0.5	sensitive	1	sensitive		PRJNA325248	SAMN07423911			Kidd et al 2012; Freschi et al, 2015
AUS186	animal	Australia	Australia	1	sensitive	1	sensitive		PRJNA325248	SAMN07423912			Kidd et al 2012; Freschi et al, 2015
AUS195	environment	Australia	Australia	8	resistant	16	resistant		PRJNA325248	SAMN07423914			Kidd et al 2012; Freschi et al, 2015
AUS203	animal	Australia	Australia	0.5	sensitive	1	sensitive		PRJNA325248	SAMN36289232			Kidd et al 2012; Freschi et al, 2015
AUS205	clinic	Queensland	Australia	0.5	sensitive	1	sensitive		PRJNA325248	SAMN07423915			Kidd et al 2012; Freschi et al, 2015
AUS207	animal	Australia	Australia	2	sensitive	4	resistant		PRJNA325248	SAMN07423916			Kidd et al 2012; Freschi et al, 2015
AUS209	environment	Australia	Australia	1	sensitive	1	sensitive		PRJNA325248	SAMN10478413			Kidd et al 2012; Freschi et al, 2015
AUS210	clinic	Queensland	Australia	1	sensitive	1	sensitive		PRJNA325248	SAMN07423919			Kidd et al 2012; Freschi et al, 2015
AUS214	environment	Australia	Australia	2	sensitive	4	resistant		PRJNA325248	SAMN10478414			Kidd et al 2012; Freschi et al, 2015
AUS217	environment	Australia	Australia	0.5	sensitive	1	sensitive		PRJNA325248	SAMN07423922			Kidd et al 2012; Freschi et al, 2015
AUS221	environment	Australia	Australia	1	sensitive	1	sensitive		PRJNA325248	SAMN10478415			Kidd et al 2012; Freschi et al, 2015
AUS222	environment	Australia	Australia	1	sensitive	1	sensitive		PRJNA325248	SAMN10478417			Kidd et al 2012; Freschi et al, 2015
AUS226	environment	Australia	Australia	1	sensitive	1	sensitive		PRJNA325248	SAMN10478419			Kidd et al 2012; Freschi et al, 2015
AUS227	environment	Australia	Australia	0.5	sensitive	0.5	sensitive		PRJNA325248	SAMN10478420			Kidd et al 2012; Freschi et al, 2015
AUS232	animal	Australia	Australia	0.5	sensitive	1	sensitive		PRJNA325248	SAMN07423925			Kidd et al 2012; Freschi et al, 2015
AUS238	animal	Australia	Australia	2	sensitive	2	sensitive		PRJNA325248	SAMN07423946			Kidd et al 2012; Freschi et al, 2015
AUS258	environment	Australia	Australia	1	sensitive	2	sensitive		PRJNA325248	SAMN10478418			Kidd et al 2012; Freschi et al, 2015
AUS263	clinic	Queensland	Australia	1	sensitive	1	sensitive		PRJNA325248	SAMN07423949			Kidd et al 2012; Freschi et al, 2015
AUS265	environment	Australia	Australia	8	resistant	8	resistant		PRJNA325248	SAMN10478425			Kidd et al 2012; Freschi et al, 2015
AUS275	clinic	Queensland	Australia	1	sensitive	1	sensitive		PRJNA325248	SAMN07423925			Kidd et al 2012; Freschi et al, 2015
AUS276	environment	Australia	Australia	0.25	sensitive	1	sensitive		PRJNA325248	SAMN36289233			Kidd et al 2012; Freschi et al, 2015
AUS277	environment	Australia	Australia	1	sensitive	2	sensitive		PRJNA325248	SAMN10478423			Kidd et al 2012; Freschi et al, 2015
AUS283	animal	Australia	Australia	1	sensitive	1	sensitive		PRJNA325248	SAMN07423949			Kidd et al 2012; Freschi et al, 2015
AUS301	clinic	Queensland	Australia	1	sensitive	2	sensitive		PRJNA325248	SAMN07423934			Kidd et al 2012; Freschi et al, 2015
AUS304	clinic	Queensland	Australia	1	sensitive	1	sensitive		PRJNA325248	SAMN07423950			Kidd et al 2012; Freschi et al, 2015
AUS305	clinic	Queensland	Australia	1	sensitive	4	resistant		PRJNA325248	SAMN07424003			Kidd et al 2012; Freschi et al, 2015
AUS306	environment	Australia	Australia	2	sensitive	2	sensitive		PRJNA325248	SAMN07423940			Kidd et al 2012; Freschi et al, 2015
AUS307	clinic	Queensland	Australia	1	sensitive	2	sensitive		PRJNA325248	SAMN07424004			Kidd et al 2012; Freschi et al, 2015
AUS311	environment	Australia	Australia	0.5	sensitive	1	sensitive		PRJNA325248	SAMN10478434			Kidd et al 2012; Freschi et al, 2015
AUS321	environment	Australia	Australia	8	resistant	16	resistant		PRJNA325248	SAMN07423938			Kidd et al 2012; Freschi et al, 2015
AUS327	clinic	Queensland	Australia	0.25	sensitive	0.5	sensitive		PRJNA325248	SAMN07423943			Kidd et al 2012; Freschi et al, 2015
AUS328	environment	Australia	Australia	1	sensitive	1	sensitive		PRJNA325248	SAMN07423941			Kidd et al 2012; Freschi et al, 2015
AUS336	animal	Australia	Australia	0.5	sensitive	1	sensitive		PRJNA325248	SAMN07423945			Kidd et al 2012; Freschi et al, 2015
AUS339	environment	Australia	Australia	1	sensitive	1	sensitive		PRJNA325248	SAMN07423939			Kidd et al 2012; Freschi et al, 2015
AUS343	environment	Australia	Australia	1	sensitive	1	sensitive		PRJNA325248	SAMN07423931			Kidd et al 2012; Freschi et al, 2015
AUS344	clinic	Queensland	Australia	2	sensitive	2	sensitive		PRJNA325248	SAMN07424001			Kidd et al 2012; Freschi et al, 2015
AUS353	animal	Australia	Australia	1	sensitive	2	sensitive		PRJNA325248	SAMN07423984			Kidd et al 2012; Freschi et al, 2015
AUS355	environment	Australia	Australia	1	sensitive	1	sensitive		PRJNA325248	SAMN07423947			Kidd et al 2012; Freschi et al, 2015
AUS388	animal	Australia	Australia	1	sensitive	1	sensitive		PRJNA325248	SAMN36289234			Kidd et al 2012; Freschi et al, 2015
AUS389	animal	Australia	Australia	1	sensitive	1	sensitive		PRJNA325248	SAMN07423948			Kidd et al 2012; Freschi et al, 2015
AUS392	animal	Australia	Australia	1	sensitive	1	sensitive		PRJNA325248	SAMN07423975			Kidd et al 2012; Freschi et al, 2015
AUS407	clinic	Queensland	Australia	1	sensitive	1	sensitive		PRJNA325248	SAMN07423932			Kidd et al 2012; Freschi et al, 2015
AUS422	clinic	Queensland	Australia	0.5	sensitive	1	sensitive		PRJNA325248	SAMN07423999			Kidd et al 2012; Freschi et al, 2015
AUS430	clinic	Queensland	Australia	4	resistant	4	resistant		PRJNA325248	SAMN07423976			Kidd et al 2012; Freschi et al, 2015
AUS434	clinic	Queensland	Australia	0.5	sensitive	1	sensitive		PRJNA325248	SAMN07423991			Kidd et al 2012; Freschi et al, 2015
AUS436	clinic	Queensland	Australia	0.25	sensitive	0.5	sensitive		PRJNA325248	SAMN07423992			Kidd et al 2012; Freschi et al, 2015
AUS437	environment	Australia	Australia	>128	resistant	>128	resistant		PRJNA325248	SAMN36289235			Kidd et al 2012; Freschi et al, 2015
AUS438	environment	Australia	Australia	1	sensitive	1	sensitive		PRJNA325248	SAMN07423918			Kidd et al 2012; Freschi et al, 2015
AUS440	clinic	Queensland	Australia	0.5	sensitive	1	sensitive		PRJNA325248	SAMN07423994			Kidd et al 2012; Freschi et al, 2015
AUS441	animal	Australia	Australia	1	sensitive	2	sensitive		PRJNA325248	SAMN07423995			Kidd et al 2012; Freschi et al, 2015
AUS442	animal	Australia	Australia	1	sensitive	1	sensitive		PRJNA325248	SAMN07423996			Kidd et al 2012; Freschi et al, 2015
AUS449	environment	Australia	Australia	1	sensitive	2	sensitive		PRJNA325248	SAMN10478454			Kidd et al 2012; Freschi et al, 2015
AUS452	environment	Australia	Australia	2	sensitive	4	resistant		PRJNA325248	SAMN10478421			Kidd et al 2012; Freschi et al, 2015
AUS455	clinic	Queensland	Australia	4	resistant	16	resistant		PRJNA325248	SAMN10478456			Kidd et al 2012; Freschi et al, 2015
AUS457	animal	Australia	Australia	2	sensitive	2	sensitive		PRJNA325248	SAMN07423998			Kidd et al 2012; Freschi et al, 2015
AUS462	clinic	Queensland	Australia	1	sensitive	1	sensitive		PRJNA325248	SAMN07423928			Kidd et al 2012; Freschi et al, 2015
AUS464	environment	Australia	Australia	0.25	sensitive	1	sensitive		PRJNA325248	SAMN10478446			Kidd et al 2012; Freschi et al, 2015
AUS465	animal	Australia	Australia	0.5	sensitive	1	sensitive		PRJNA325248	SAMN07423917			Kidd et al 2012; Freschi et al, 2015
AUS471	clinic	Queensland	Australia	0.5	sensitive	1	sensitive		PRJNA325248	SAMN07423936			Kidd et al 2012; Freschi et al, 2015
AUS476	clinic	Queensland	Australia	0.5	sensitive	>128	resistant		PRJNA325248	SAMN07423933			Kidd et al 2012; Freschi et al, 2015
AUS483	animal	Australia	Australia	1	sensitive	1	sensitive		PRJNA325248	SAMN07423977			Kidd et al 2012; Freschi et al, 2015
AUS485	animal	Australia	Australia	0.5	sensitive	1	sensitive		PRJNA325248	SAMN07423978			Kidd et al 2012; Freschi et al, 2015
AUS489	clinic	Queensland	Australia	0.5	sensitive	0.5	sensitive		PRJNA325248	SAMN07423979			Kidd et al 2012; Freschi et al, 2015
AUS490	clinic	Queensland	Australia	0.5	sensitive	0.5	sensitive		PRJNA325248	SAMN36289236			Kidd et al 2012; Freschi et al, 2015
AUS491	clinic	Queensland	Australia	1	sensitive	1	sensitive		PRJNA325248	SAMN07423980			Kidd et al 2012; Freschi et al, 2015
AUS496	clinic	Queensland	Australia	<0.125	sensitive	0.25	sensitive		PRJNA325248	SAMN07423981			Kidd et al 2012; Freschi et al, 2015
AUS499	clinic	Queensland	Australia	<0.125	sensitive	<0.125	sensitive		PRJNA325248	SAMN07423982			Kidd et al 2012; Freschi et al, 2015
AUS500	environment	Australia	Australia	2	sensitive	2	sensitive		PRJNA325248	SAMN10478447			Kidd et al 2012; Freschi et al, 2015
AUS501	environment	Australia	Australia	1	sensitive	1	sensitive		PRJNA325248	SAMN10478448			Kidd et al 2012; Freschi et al, 2015
AUS502	environment	Australia	Australia	2	sensitive	2	sensitive		PRJNA325248	SAMN07423921			Kidd et al 2012; Freschi et al, 2015
AUS503	environment	Australia	Australia	2	sensitive	2	sensitive		PRJNA325248	SAMN07423960			Kidd et al 2012; Freschi et al, 2015
AUS504	environment	Australia	Australia	2	sensitive	4	resistant		PRJNA325248	SAMN07423942			Kidd et al 2012; Freschi et al, 2015
AUS505	environment	Australia	Australia	2	sensitive	2	sensitive		PRJNA325248	SAMN10478449			Kidd et al 2012; Freschi et al, 2015
AUS506	environment	Australia	Australia	2	sensitive	4	resistant		PRJNA325248	SAMN07423970			Kidd et al 2012; Freschi et al, 2015
AUS507	environment	Australia	Australia	0.5	sensitive	1	sensitive		PRJNA325248	SAMN07423983			Kidd et al 2012; Freschi et al, 2015
AUS511	environment	Australia	Australia	1	sensitive	1	sensitive		PRJNA325248	SAMN10478451			Kidd et al 2012; Freschi et al, 2015
AUS512	environment	Australia	Australia	0.5	sensitive	1	sensitive		PRJNA325248	SAMN10478452			Kidd et al 2012; Freschi et al, 2015
AUS516	environment	Australia	Australia	2	sensitive	2	sensitive		PRJNA325248	SAMN10478422			Kidd et al 2012; Freschi et al, 2015
AUS517	environment	Australia	Australia	1	sensitive	1	sensitive		PRJNA325248	SAMN07423937			Kidd et al 2012; Freschi et al, 2015
AUS518	environment	Australia	Australia	1	sensitive	1	sensitive		PRJNA325248	SAMN07423913			Kidd et al 2012; Freschi et al, 2015
AUS523	environment	Australia	Australia	0.5	sensitive	1	sensitive		PRJNA325248	SAMN10478426			Kidd et al 2012; Freschi et al, 2015
AUS525	environment	Australia	Australia	0.5	sensitive	2	sensitive		PRJNA325248	SAMN10478416			Kidd et al 2012; Freschi et al, 2015
AUS526	environment	Australia	Australia	1	sensitive	2	sensitive		PRJNA325248	SAMN10478453			Kidd et al 2012; Freschi et al, 2015
AUS527	environment	Australia	Australia	1	sensitive	2	sensitive		PRJNA325248	SAMN10478424			Kidd et al 2012; Freschi et al, 2015
AUS537	clinic	Queensland	Australia	0.25	sensitive	1	sensitive		PRJNA325248	SAMN07423989			Kidd et al 2012; Freschi et al, 2015
AUS538	clinic	Queensland	Australia	0.5	sensitive	2	sensitive		PRJNA325248	SAMN36289237			Kidd et al 2012; Freschi et al, 2015
AUS595	clinic	Queensland	Australia	0.5	sensitive	0.5	sensitive		PRJNA325248	SAMN07423997			Kidd et al 2012; Freschi et al, 2015
AUS631	clinic	Queensland	Australia	0.25	sensitive	0.5	sensitive		PRJNA325248	SAMN07423986			Kidd et al 2012; Freschi et al, 2015
AUS674	clinic	Queensland	Australia	1	sensitive	1	sensitive		PRJNA325248	SAMN07423987			Kidd et al 2012; Freschi et al, 2015
AUS675	clinic	Queensland	Australia	0.5	sensitive	1	sensitive		PRJNA325248	SAMN07423988			Kidd et al 2012; Freschi et al, 2015
AUS702	clinic	Queensland	Australia	1	sensitive	2	sensitive		PRJNA325248	SAMN07423953			Kidd et al 2012; Freschi et al, 2015
AUS717	clinic	Queensland	Australia	0.25	sensitive	0.5	sensitive		PRJNA325248	SAMN10478459			Kidd et al 2012; Freschi et al, 2015
AUS719	clinic	Queensland	Australia	1	sensitive	8	resistant		PRJNA325248	SAMN07424008			Kidd et al 2012; Freschi et al, 2015
AUS720	clinic	Queensland	Australia	>0.125	sensitive	0.5	sensitive		PRJNA325248	SAMN07424007			Kidd et al 2012; Freschi et al, 2015
AUS727	clinic	Queensland	Australia	1	sensitive	2	sensitive		PRJNA325248	SAMN10478458			Kidd et al 2012; Freschi et al, 2015
DUN-002C	clinic	Dunedin	New Zealand	1	sensitive	2	sensitive		PRJNA325248	SAMN07424127			Freschi et al, 2015; Martin et al 2018
DUN-003B	clinic	Dunedin	New Zealand	>0.125	sensitive	<0.125	sensitive		PRJNA325248	SAMN07424128			Freschi et al, 2015; Martin et al 2018
DUN-005A	clinic	Dunedin	New Zealand	0.5	sensitive	>128	resistant		PRJNA791013	SAMN24255263			Martin et al 2018; Thacharodi and Lamont, 2022
DUN-009B	clinic	Dunedin	New Zealand	0.5	sensitive	1	sensitive		PRJNA325248	SAMN07424133			Freschi et al, 2015; Martin et al 2018
DUN-012-2	clinic	Dunedin	New Zealand	0.25	sensitive	0.5	sensitive		PRJNA325248	SAMN21356142			Freschi et al, 2015; Martin et al 2018
DUN-012-4	clinic	Dunedin	New Zealand	<0.125	sensitive	0.5	sensitive		PRJNA791013	SAMN24255264			Martin et al 2018; Thacharodi and Lamont, 2022
DUN-014-2A	clinic	Dunedin	New Zealand	>0.125	sensitive	>128	resistant		PRJNA325248	SAMN07424136			Freschi et al, 2015; Martin et al 2018
DUN-015-A	clinic	Dunedin	New Zealand	0.25	sensitive	>128	resistant		PRJNA325248	SAMN07424137			Freschi et al, 2015; Martin et al 2018
DUN-021-3A	clinic	Dunedin	New Zealand	>0.125	sensitive	>128	resistant		PRJNA542028	SAMN11606758			Martin et al 2018, Wardell et al 2019
DUN-030-1B	clinic	Dunedin	New Zealand	0.25	sensitive	0.5	sensitive		PRJNA791013	SAMN24255265			Martin et al 2018; Thacharodi and Lamont, 2022
DUN-036-1	clinic	Dunedin	New Zealand	>0.125	sensitive	>128	resistant		PRJNA757894	SAMN20982200			Martin et al 2018, Wardell et al 2019
DUN-037-1A	clinic	Dunedin	New Zealand	0.25	sensitive	0.5	sensitive		(In process)				Martin et al 2018
DUN-046-6A	clinic	Dunedin	New Zealand	0.25	sensitive	0.5	sensitive		(In process)				Martin et al 2018
References
Rehman A, Jeukens J, Levesque RC, Lamont IL. 2021. Gene-Gene Interactions Dictate Ciprofloxacin Resistance in Pseudomonas aeruginosa and Facilitate Prediction of Resistance Phenotype from Genome Sequence Data. Antimicrob Agents Chemother. 65:e0269620.
Wardell SJT, Rehman A, Martin LW, Winstanley C, Patrick WM, Lamont IL. 2019. A large-scale whole-genome comparison shows that experimental evolution in response to antibiotics predicts changes in naturally evolved clinical Pseudomonas aeruginosa. Antimicrob Agents Chemother 63:e01619-19.
Martin, L.W., Robson, C.L., Watts, A.M., Gray, A.R., Wainwright, C.E., Bell, S.C., Ramsay, K.A., Kidd, T.J., Reid, D.W., Brockway, B., and Lamont, I.L. 2018. Expression of Pseudomonas aeruginosa antibiotic resistance genes varies greatly during infections in cystic fibrosis patients. Antimicrob Agents Chemother 62, e01789-01718.
Freschi L, Jeukens J, Kukavica-Iburlj I et al. 2015. Clinical utilization of genomics data produced by the international Pseudomonas aeruginosa consortium. Front Microbiol 6: 1036
Freschi L, Vincent AT, Jeukens J, Emond-Rheault JG, Kukavica-Ibrulj I, Dupont MJ, Charette SJ, Boyle B, Levesque RC. 2019. The Pseudomonas aeruginosa Pan-Genome Provides New Insights on Its Population Structure, Horizontal Gene Transfer, and Pathogenicity. Genome Biol Evol 11:109-120.
Kidd TJ. Ritchie SR, Ramsay KA, Grimwood K, Bell SC, Rainey PB. 2012. Pseudomonas aeruginosa exhibits frequent recombination, but only a limited association between genotype and ecological setting. PLoS One 7:e44199.
Thacharodi, A. and Lamont, I.L. 2022. Aminoglycoside-modifying enzymes are sufficient to make Pseudomonas aeruginosa clinically resistant to key antibiotics. Antibiotics 11:884.

## Sheet: Table S5
Table S5. Impacts of transposon and engineered mutations on growth
Strain	growth AUC [%]	error [%]	p-value	significance
PAO1	100	9.58	NA
transposon mutants
phoQ t251	87.23	3.07	0.0071	**
phoQ t447	112.27	3.44	0.0157	*
eno t361	94.6	10.98	0.2314
eno t125	95.01	12.35	0.2691
pitA t12	96.46	7.82	0.2505
pitA t324	89.33	8.76	0.071
carB t590	30.59	15.24	0.0008	***
speE2 t44	98.69	13.01	0.438
speE2 t266	97.5	9.67	0.3458
pmrB t23	97.33	10.67	0.3496
pmrB t323	92.35	7.2	0.0921
PA5005 t263	88.29	7.82	0.04952
PA5005 t15	100.69	11.57	0.4637
single mutants
pmrB V136E	47.3213	9.82268	0.0012926	**
pmrB R155H	67.737	11.1629	0.00891067	**
pmrB P169A	82.0411	8.67781	0.0242989	*
pmrB 12 bp del	87.6634	2.89068	0.00688724	**
pmrB M292T	84.2706	6.57011	0.0194531	*
pitA 11 bp del	89.0084	8.21326	0.0606089
phoQ V260G	91.0175	10.0476	0.115501
carB 5 bp del	50.1843	30.9578	0.0154623	*
multiple mutants
phoQ V260G pmrB M292T	94.1686	2.58164	0.0266705	*
pitA 11 bp del pmrB M292T	91.1794	5.58331	0.0477047	*
phoQ V260G pitA 11 bp del	92.7921	2.54948	0.017041	*
pmrB M292T phoQ V260G pitA 11 bp del	93.8951	5.98963	0.100416
* p < .05
** p < .01
*** p < .001

## Sheet: Table S6
Table S6. Laboratory strains of bacteria used in this study
Strain	Relevant characteristics	Reference
Escherichia coli
NCTC13846	Colistin resistant reference strain	https://www.culturecollections.org.uk/products/bacteria/detail.jsp?refId=NCTC+13846&collection=nctc
ATCC25922	Colistin sensitive reference strain	Minogue, T.D. et al. (2014). Complete genome assembly of Escherichia coli ATCC 25922, a serotype O6 reference strain. Genome Announc. 2: e00969-14.
ST18	Donor for conjugation	Thoma, S. and Schobert, M. (2009). An improved Escherichia coli donor strain for diparental mating. FEMS Microbiol Lett 294: 127-32.
JM83	Host for DNA cloning	Yanisch-Perron, C., Vieira, J. and Messing, J. (1985). Improved M13 phage cloning vectors and host strains: nucleotide sequences of the M13mp18 and pUC19 vectors. Gene 33: 103-119.
Pseudomonas aeruginosa
PAO1	Colistin sensitive reference strain	Holloway, B. (1955). Genetic recombination in Pseudomonas aeruginosa. Journal of General Microbiology 13: 572-581.
ATCC27853	Colistin sensitive reference strain	Pollock, H.M. et al. (1978). Effect of different lots of Mueller-Hinton agar on the interpretation of the gentamicin susceptibility of Pseudomonas aeruginosa. Antimicrob. Agents Chemother. 14: 360-7.
Transposon mutants*
phoQ (PW3002)	Insertion at residue 251 in PhoQ (448 residues)	Held, K. et al. (2012). Sequence-verified two-allele transposon mutant library for Pseudomonas aeruginosa PAO1. J Bacteriol. 194: 6387–6389.
phoQ (PW3001)	Insertion at residue 447 in PhoQ (448 residues)	Held, K. et al. (2012). Sequence-verified two-allele transposon mutant library for Pseudomonas aeruginosa PAO1. J Bacteriol. 194: 6387–6389.
eno (PW7174)	Insertion at residue 361 in Eno (429 residues)	Held, K. et al. (2012). Sequence-verified two-allele transposon mutant library for Pseudomonas aeruginosa PAO1. J Bacteriol. 194: 6387–6389.
eno (PW7175)	Insertion at residue 125 in Eno (429 residues)	Held, K. et al. (2012). Sequence-verified two-allele transposon mutant library for Pseudomonas aeruginosa PAO1. J Bacteriol. 194: 6387–6389.
pitA (PA4292) (PW8230)	Insertion at residue 12 in PitA (489 residues)	Held, K. et al. (2012). Sequence-verified two-allele transposon mutant library for Pseudomonas aeruginosa PAO1. J Bacteriol. 194: 6387–6389.
pitA (PA4292) (PW8231)	Insertion at residue 324 in PitA (489 residues)	Held, K. et al. (2012). Sequence-verified two-allele transposon mutant library for Pseudomonas aeruginosa PAO1. J Bacteriol. 194: 6387–6389.
carB (PW8995)	Insertion at residue 590 in CarB (1073 residues)	Held, K. et al. (2012). Sequence-verified two-allele transposon mutant library for Pseudomonas aeruginosa PAO1. J Bacteriol. 194: 6387–6389.
speE2 (PW9018)	Insertion at residue 44 in SpeE2 (349 residues)	Held, K. et al. (2012). Sequence-verified two-allele transposon mutant library for Pseudomonas aeruginosa PAO1. J Bacteriol. 194: 6387–6389.
speE2 (PW9019)	Insertion at residue 266 in SpeE2 (349 residues)	Held, K. et al. (2012). Sequence-verified two-allele transposon mutant library for Pseudomonas aeruginosa PAO1. J Bacteriol. 194: 6387–6389.
pmrB (PW9024)	Insertion at residue 23 in PmrB (477 residues)	Held, K. et al. (2012). Sequence-verified two-allele transposon mutant library for Pseudomonas aeruginosa PAO1. J Bacteriol. 194: 6387–6389.
pmrB (PW9023)	Insertion at residue 323 in PmrB (477 residues)	Held, K. et al. (2012). Sequence-verified two-allele transposon mutant library for Pseudomonas aeruginosa PAO1. J Bacteriol. 194: 6387–6389.
PA5005 (PW9412)	Insertion at residue 263 in PA5005 (585 residues)	Held, K. et al. (2012). Sequence-verified two-allele transposon mutant library for Pseudomonas aeruginosa PAO1. J Bacteriol. 194: 6387–6389.
PA5005 (PW9411)	Insertion at residue 15 in PA5005 (585 residues)	Held, K. et al. (2012). Sequence-verified two-allele transposon mutant library for Pseudomonas aeruginosa PAO1. J Bacteriol. 194: 6387–6389.
Engineered mutants
pmrB	Mutation in strain PAO1 that replaces amino acid M with T at codon 292 of pmrB	This study
pitA	Mutation in strain PAO1 that deletes 11 bp of pitA after codon L94	This study
phoQ	Mutation in strain PAO1 that replaces amino acid V with G at codon 260 of phoQ	This study
carB	Mutation in strain PAO1 that deletes 5 bp of carB after codon D84	This study
phoQ pmrB	PAO1 phoQ pmrB double mutant	This study
pitA phoQ	PAO1 pitA phoQ double mutant	This study
pitA pmrB	PAO1 pitA pmrB double mutant	This study
pitA pmrB phoQ	PAO1 pitA pmrB phoQ triple mutant	This study
*Transposon insertion sites were verified by PCR using primers described previously [Held, K. et al. (2012). Sequence-verified two-allele transposon mutant library for Pseudomonas aeruginosa PAO1. J Bacteriol. 194: 6387–6389.]

## Sheet: Table S7
Table S7. DNA Primers used in this study.
Primer and use	Orientiation*	Sequence (5' to 3')†
Mutant engineering
C_carB	F	GGGAAGCTTCACCAGGAACCATTCGTCGA
C_carB	R	GGGTCTAGACATCGGCCTGAAGTACCTCG
C_PA4292	F	GGGGAATTCCGCCATCGTTCCTTAGTGGT
C_PA4292	R	GGGTCTAGACCGCGATGATGACCCAGAA
C_eno	F	GGGTCTAGAGCGAGATCACCGCGGTATAG
C_eno	R	GGGAAGCTTCCCCTATGTGTTCAAGGCCA
C_phoQ	F	GGGAAGCTTCTCGAATACCTCATGCGGCA
C_phoQ	R	GGGTCTAGAAGATCGCTTCGCTCAGGTTG
C_pmrB	F	GGGAAGCTTAAAACTGCCTACCGGAGTCC
C_pmrB	R	GGGTCTAGAGTGCTGAGCTCCTCGATCTT
M13	F	GTAAAACGACGGCCAG
M13	R	CAGGAAACAGCTATGAC
colE1	F	ATCAGCCTCAAAGGCGG
colE1	R	AGCACCGCCTACATACCTCG
Mutant validation
S_carB	F	GCCGATATCCTTCATCGCCT
S_carB	R	TGCGAATTCGACTACTCCGG
S_PA4292	F	CAAAGCGATGTCCCCCTACC
S_PA4292	R	CCTTCTGCCAGTTGATCCCT
S_PA4292-del	F	TGAACACCGGCCATGGTCTT
S_PA4292-del	R	CTCGATCTGGTAGGTGGTGC
S_eno	F	CCAGCTTGGCCTTGTTCTCG
S_eno	R	AAGATCGTCGACATCAAGGGC
S_phoQ	F	CTGACCCACTCGCTTAACCG
S_phoQ	R	GATAGACCTTGTCCAGCGCG
S_pmrB	F	CATGAAATCCGCACGCCACT
S_pmrB	R	GGTCGATGCCCATCACGTAC
Transposon mutant validation
hah-166	n/a	TCACCCGTTAAACGGCGA
ISphoA+lacZ	n/a	GACTACGCCCGAGATCCAAG
t_phoQ 1,062	n/a	CCTGCTGGAGAACGCCTATC
t_speE2_5,389	n/a	GACGACGTCGATGATGACCA
t_carB	n/a	CCGTGGCCAAGATCATCGAG
t_speE2_5,756	n/a	TTTCCCGGTCCATCACGAAG
t_PA5005_639	n/a	CGAGGTAGACGTGCTCCATC
*F, forward; R, reverse; n/a, not applicable
† Primers were purchased from Macrogen (Seoul, South Korea)

## Sheet: Table S8
Table S8. Underlying data for figure 1A.
	1		2		3		4				5		6		7
	A	B	A	B	A	B	A	B	C	D	A	B	A	B	A	B	Median	Phenotype
Mutant
COL-1-F	4*	8	8	8	64	64	8	8	8	8			16	16	16	16	8	resistant
COL-2-C	>128	>128	128	>128	1024	512	>128	>128	128	128			256	128	256	256	256	resistant
COL-3-D	S8 (Figure 1 underlying data)	8	32	16	32	32	16	32	16	16			4	4	2	2	16	resistant
COL-4-D	2	8	8	8	64	64	8	8	8	8			8	8	8	8	8	resistant
COL-5-D	8	8	8	8	64	64	8	8					16	8	16	8	8	resistant
COL-6-B	4	2	2	2			2	2	4	4							4	resistant
COL-7-B	1	0.5	>128	>128	512	256	128	2					256	256	256	1	256	resistant
COL-8-A	2	0.25	2	4			2	2	2	2							2	sensitive
COL-9-A	2	4	2				2	4	4	4	2	2					4	resistant
COL-10-B	0.5	0.5	8	8	32	32	2	4	4	2							4	resistant
COL-11-B	2	2	4	4			4	4									4	resistant
COL-12-E	8	8	8	0			4	4	16	16			4	4			8	resistant
COL-13-D	2	4	1	1			4	4	2	4	4	4	4	2	4	4	4	resistant
COL-14-C	4	16	4	4			4	4	4	4	4	4	4	4	4	0	4	resistant
COL-15-E	4	4	4	4			2	2	2	2	2	2					2	sensitive
COL-16-C							8	8	4	4	8	8					8	resistant
COL-17-F			4	8	64	64	16	16	8	8	8	4	8	8	8	8	8	resistant
COL-18-D							>128	>128	>128	>128	>128	>128	>2048	>2048	32	0	>2048	resistant
COL-19-F							2	2	2	2	2	2	8	8	1	2	2	sensitive
*Colistin MIC (IC50%) values (g/L) are shown for the technical replicates (A-D) for biological replicates 1-7. MIC of ≥ 2 g/L is considered resistant.

## Sheet: Table S9
Table S9. Figure 1B underlying data
	1				2				3						Growth
	A	B	C	D	A	B	C	D	A	B	C	D	average	error	percentage	errorPercentage
PAO1	607.51*	589.253	596.813	679.703	767.844	1111.06	1125.45	967.288	1178.86	1109.43	1114.72	990.806	930.112	228.12	100	24.526
COL-1-F	532.408	541.958	551.403	561.753	748.214	759.96	749.176	738.364	706.243	746.276	739.86	786.8	680.201	100.303	73.1311	14.746
COL-2-C	142.838	145.337	131.006	130.929	nd	174.544	167.095	221.06	178.369	194.203	190.452	194.804	170.058	29.5274	18.2836	17.3631
COL-3-D	148.345	164.846	157.494	nd	129.246	128.961	129.999	157.198	144.477	nd	147.446	151.943	145.995	12.8451	15.6966	8.79826
COL-4-D	643.628	582.425	560.393	593.156	917.282	925.431	882.694	873.788	943.564	844.715	886.631	856.502	792.517	149.664	85.2067	18.8847
COL-5-D	679.336	629.583	631.955	627.246	911.413	1039.64	1029.87	914.867	909.334	893.995	975.809	917.196	846.687	158.641	91.0307	18.7367
COL-6-B	452.22	405.842	422.94	493.502	574.252	577.642	577.902	563.001	622.466	578.886	589.147	606.856	538.721	74.6523	57.9201	13.8573
COL-7-B	143.808	135.848	124.115	151.433	177.531	186.999	189.333	203.489	138.618	155.138	143.901	nd	159.11	25.9345	17.1066	16.2997
COL-8-A	380.45	372.254	359.396	373.217	219.872	276.681	265.383	251.399	650.293	644.309	686.715	661.082	428.421	179.491	46.0612	41.8959
COL-9-A	597.508	544.214	574.862	569.474	706.852	702.195	732.664	759.69	720.117	706.757	721.993	764.685	675.084	79.6701	72.581	11.8015
COL-10-B	629.022	540.442	546.196	582.426	1101.89	1037.61	1066.08	1045.81	784.202	802.446	802.988	809.186	812.358	210.128	87.3398	25.8665
COL-11-B	444.499	406.561	423.179	416.855	642.846	643.841	676.597	707.911	504.17	526.556	528.184	527.023	537.352	106.873	57.7728	19.8888
COL-12-E	590.42	514.206	509.83	523.301	734.191	737.496	805.224	750.236	669.58	712.707	682.451	708.479	661.51	101.701	71.1216	15.3741
COL-13-D	449.216	427.929	420.408	470.006	544.365	526.028	528.651	539.813	531.838	499.581	541.592	534.313	501.145	46.6756	53.8801	9.3138
COL-14-C	487.522	445.883	448.116	489.839	675.645	701.982	740.274	628.622	691.266	654.242	618.548	672.004	604.495	106.508	64.9917	17.6194
COL-15-E	554.343	532.368	531.295	580.141	840.179	904.757	900.244	823.31	846.008	858.376	838.568	797.159	750.562	151.773	80.6959	20.2213
COL-16-C	444.413	411.366	426.389	512.363	530.312	428.498	455.416	486.802	472.215	492.462	505.606	479.074	470.41	37.5398	50.5756	7.98024
COL-17-F	569.391	547.112	522.482	573.055	901.616	854.264	914.97	851.912	845.148	883.45	856.19	817.418	761.417	156.506	81.863	20.5546
COL-18-D	79.0778	90.2256	111.089	106.713	69.1531	81.7463	71.3277	73.0446	67.7698	65.9228	nd	64.2044	80.0249	16.2082	8.60379	20.2539
COL-19-F	169.934	180.804	178.122	145.781	175.066	140.636	146.755	123.161	156.713	143.105	130.975	115.764	150.568	21.7934	16.1882	14.4741
*Area under the curve (growth) values are shown for the technical replicates (A-D) for biological replicates 1-3. Growth percentage, percentage of growth relative to wild-type strain PAO1. nd, not determined.

[truncated: 3 more sheets: Table S10, Table S11, Table S12]
